# Supplementary material for: Genetic Determinants of Fiber-Associated Traits in Flax Identified by Omics Data Integration
Source: Int J Mol Sci. 2022 Nov 22;23(23):14536. doi: 10.3390/ijms232314536 (PMC9738745; doi:10.3390/ijms232314536)
Supplement: Supplementary file 1 [file ijms-23-14536-s001.zip]

Archive with 3 entries (3 files):
- Figure S1.pdf
- Figure S2.pdf
- Supplementary Tables S1-S13.xlsx
